# Supplementary material for: Phylogenetic Relationships of Three Ramaria Species Based on Mitochondrial Genome Analysis
Source: Ecol Evol. 2025 Feb 12;15(2):e70901. doi: 10.1002/ece3.70901 (PMC11815223; doi:10.1002/ece3.70901)
Supplement: Supplementary file 2 — Appendix S2. [file ECE3-15-e70901-s001.xlsx]

## Sheet: Table S1
Table S1 Comparison on mitogenomes among ten Phallomycetidae species
Item	Ramaria brunnecliacina	Ramaria ichnusensis	Ramaria flavescens	Ramaria cf. rubripermanens	Ramaria rubella	Turbinellus floccosus	Sphaerobolus stellatus	Dictyophora indusiata	Phallus echinovolvatus
Subclass	Phallomycetidae	Phallomycetidae	Phallomycetidae	Phallomycetidae	Phallomycetidae	Phallomycetidae	Phallomycetidae	Phallomycetidae	Phallomycetidae
Order	Gomphales	Gomphales	Gomphales	Gomphales	Gomphales	Gomphales	Geastrales	Phallales	Phallales
Family	Gomphaceae	Gomphaceae	Gomphaceae	Gomphaceae	Gomphaceae	Gomphaceae	Sphaerobolaceae	Phallaceae	Phallaceae
Accession number	PP847336	PP847337	PP847338	OM272988	OM272989	MN623377	MT176429	MT528240	MT528241
Genome size (bp)	78960	61851	81282	126497	143271	62846	152722	89139	50098
GC content (%)	24.8	24.7	27.6	28.92	31.69	28.08	27.05	24.74	24.3
Protein coding region (bp)	15519	15930	14771	16694	19584	15402	20726	17259	17862
Intron region (bp)	15006	14299	12828	59782	67119	6237	51399	52344	14825
RNA region (bp)	8744	10837	9815	7264	7408	5471	7770	6481	6475
Intergenic region (bp)	39691	20216	43868	42757	49160	35736	72827	13055	10936

## Sheet: Table S2
Table S2 Characterization and annotation of the three Ramaria mitogenomes
Ramaria brunnecliacina					Ramaria ichnusensis					Ramaria flavescens
Name	Type	Start	Stop	Length	Name	Type	Start	Stop	Length	Name	Type	Minimum	Maximum	Length
cox1 CDS	CDS	1	10156	1512	cox1 CDS	CDS	10	10201	1539	cox1 CDS	CDS	1	8834	1608
cox1 exon1	exon	1	376	376	cox1 exon1	exon	10	218	209	cox1 exon1	exon	1	383	383
cox1 gene	gene	1	10156	10156	cox1 gene	gene	10	10201	10192	cox1 gene	gene	1	8834	8834
cox1 intron1	intron	377	1597	1221	cox1 Intron1	intron	219	1456	1238	cox1 Intron1	intron	384	1666	1283
cox1 exon2	exon	1598	1648	51	cox1 exon2	exon	1457	1547	91	cox1exon2	exon	1667	1895	229
cox1 intron2	intron	1649	2978	1330	cox1 Intron2	intron	1548	2847	1300	cox1 Intron2	intron	1896	3111	1216
cox1 exon3	exon	2979	2992	14	cox1 exon3	exon	2848	2861	14	cox1 exon3	exon	3112	3468	357
cox1 intron3	intron	2993	4289	1297	cox1 Intron3	intron	2862	4154	1293	cox1 Intron3	intron	3469	4576	1108
cox1 exon4	exon	4290	4514	225	cox1 exon4	exon	4155	4383	229	cox1 exon4	exon	4577	4711	135
cox1 intron4	intron	4515	5815	1301	cox1 Intron4	intron	4384	5718	1335	cox1 Intron4	intron	4712	5726	1015
cox1 exon5	exon	5816	6096	281	cox1 exon5	exon	5719	6003	285	cox1 exon5	exon	5724	5881	158
cox1 intron5	intron	6097	7329	1233	cox1 Intron5	intron	6004	7230	1227	cox1 Intron5	intron	5882	7243	1362
cox1 exon6	exon	7330	7534	205	cox1 exon6	exon	7231	7437	207	cox1 exon6	exon	7244	7285	42
cox1 intron6	intron	7535	8557	1023	cox1 Intron6	intron	7438	8459	1022	cox1 Intron6	intron	7286	8528	1243
cox1 exon7	exon	8558	8755	198	cox1 exon7	exon	8460	8657	198	cox1 exon7	exon	8529	8834	306
cox1 intron7	intron	8756	9993	1238	cox1 Intron7	intron	8658	9895	1238	nad4 CDS	CDS	9985	12587	1452
cox1 exon8	exon	9994	10156	163	cox1 exon8	exon	9896	10201	306	nad4 exon1	exon	9985	10610	626
nad4 CDS	CDS	11377	13975	1452	nad4 CDS	CDS	11418	14017	1452	nad4 gene	gene	9985	12587	2603
nad4 exon 1	exon	11377	12145	769	nad4 exon 1	exon	11418	12043	626	nad4 Intron1	intron	10611	11761	1151
nad4 gene	gene	11377	13975	2599	nad4 gene	gene	11418	14017	2600	nad4 exon2	exon	11762	12587	826
nad4 intron 1	intron	12146	13292	1147	nad4 intron 1	intron	12044	13191	1148	cox3 CDS	CDS	13702	14514	813
nad4 exon2	exon	13293	13975	683	nad4 exon 2	exon	13192	14017	826	cox3 gene	gene	13702	14514	813
cox3 gene	gene	14782	15609	828	cox3 CDS	CDS	14758	15651	894	atp8 CDS	CDS	15290	15463	174
cox3 CDS	CDS	14782	15609	828	cox3 gene	gene	14758	15651	894	atp8 gene	gene	15290	15463	174
atp8 CDS	CDS	17390	17548	159	atp8 CDS	CDS	17386	17592	207	trnW(cca) tRNA	tRNA	15695	15766	72
atp8 gene	gene	17390	17548	159	atp8 gene	gene	17386	17592	207	trnW(cca) gene	gene	15695	15766	72
trnW(cca) gene	gene	17828	17899	72	trnW(cca) tRNA	tRNA	17872	17943	72	trnD(gtc) tRNA	tRNA	16302	16374	73
trnW(cca) tRNA	tRNA	17828	17899	72	trnW(cca) gene	gene	17872	17943	72	trnD(gtc) gene	gene	16302	16374	73
trnD(gtc) gene	tRNA	18158	18230	73	trnD(gtc) tRNA	tRNA	18202	18274	73	nad4L CDS	CDS	16827	17093	267
trnD(gtc) gene	gene	18158	18230	73	trnD(gtc) gene	gene	18202	18274	73	nad4L gene	gene	16827	17093	267
nad4L gene	gene	19322	19720	399	nad4L CDS	CDS	19296	19763	468	nad5 CDS	CDS	17093	20462	2016
nad4L CDS	CDS	19322	19720	399	nad4L gene	gene	19296	19763	468	nad5 exon1	exon	17093	17809	717
nad5 gene	gene	21491	23503	2013	nad5 CDS	CDS	21488	23545	2058	nad5 gene	gene	17093	20462	3370
nad5 CDS	CDS	21491	23503	2013	nad5 gene	gene	21488	23545	2058	nad5 Intron	intron	17810	19163	1354
trnN(gtt) gene	gene	23918	23989	72	trnN(gtt) tRNA	tRNA	23960	24031	72	nad5 exon2	exon	19164	20462	1299
trnN(gtt) tRNA	tRNA	23918	23989	72	trnN(gtt) gene	gene	23960	24031	72	trnN(gtt) tRNA	tRNA	21110	21181	72
trnC(gca) gene	gene	26714	26788	75	trnC(gca) tRNA	tRNA	26759	26833	75	trnN(gtt) gene	gene	21110	21181	72
trnC(gca) tRNA	tRNA	26714	26788	75	trnC(gca) gene	gene	26759	26833	75	trnC(gca) tRNA	tRNA	21315	21389	75
trnR(tct) gene	gene	27432	27502	71	trnR(tct) tRNA	tRNA	27477	27547	71	trnC(gca) gene	gene	21315	21389	75
trnR(tct) tRNA	tRNA	27432	27502	71	trnR(tct) gene	gene	27477	27547	71	trnR(tct) tRNA	tRNA	21776	21846	71
rnl gene	gene	29239	35706	6468	rnl rRNA	rRNA	30487	35743	5257	trnR(tct) gene	gene	21776	21846	71
rnl RNA	rRNA	29239	35706	6468	rnl gene	gene	30487	35743	5257	rnl rRNA	rRNA	22244	29587	7344
cox2 CDS	CDS	38371	39147	777	cox2 CDS	CDS	38127	38888	762	rnl gene	gene	22244	29587	7344
cox2 gene	gene	38371	39147	777	cox2 gene	gene	38127	38888	762	cox2 CDS	CDS	30519	31445	927
trnA(tgc) gene	gene	40743	40813	71	trnA(tgc) tRNA	tRNA	40486	40556	71	cox2 gene	gene	30519	31445	927
trnA(tgc) tRNA	tRNA	40743	40813	71	trnA(tgc) gene	gene	40486	40556	71	trnA(tgc) tRNA	tRNA	32022	32092	71
trnF(gaa) gene	gene	41274	41345	72	trnF(gaa) tRNA	tRNA	41017	41088	72	trnA(tgc) gene	gene	32022	32092	71
trnF(gaa) tRNA	tRNA	41274	41345	72	trnF(gaa) gene	gene	41017	41088	72	trnF(gaa) tRNA	tRNA	32547	32618	72
trnY(gta) gene	gene	42003	42086	84	trnY(gta) tRNA	tRNA	41745	41828	84	trnF(gaa) gene	gene	32547	32618	72
trnY(gta) tRNA	tRNA	42003	42086	84	trnY(gta) gene	gene	41745	41828	84	trnY(gta) tRNA	tRNA	32742	32825	84
trnM(cat) gene	gene	42610	42682	73	trnM(cat) tRNA	tRNA	42350	42422	73	trnY(gta) gene	gene	32742	32825	84
trnM(cat) tRNA	tRNA	42610	42682	73	trnM(cat) gene	gene	42350	42422	73	trnM(cat) tRNA	tRNA	33199	33271	73
trnL(taa) gene	gene	43038	43121	84	trnL(taa) tRNA	tRNA	42771	42854	84	trnM(cat) gene	gene	33199	33271	73
trnL(taa) tRNA	tRNA	43038	43121	84	trnL(taa) gene	gene	42771	42854	84	trnL(taa) tRNA	tRNA	33446	33528	83
trnG(tcc) gene	gene	43618	43689	72	trnG(tcc) tRNA	tRNA	43353	43424	72	trnL(taa) gene	gene	33446	33528	83
trnG(tcc) tRNA	tRNA	43618	43689	72	trnG(tcc) gene	gene	43353	43424	72	trnG(tcc) tRNA	tRNA	33984	34055	72
trnM(cat) gene	gene	43761	43831	71	trnM(cat) tRNA	tRNA	43497	43567	71	trnG(tcc) gene	gene	33984	34055	72
trnM(cat) tRNA	tRNA	43761	43831	71	trnM(cat) gene	gene	43497	43567	71	trnM(cat) tRNA	tRNA	34190	34260	71
trne(ttc) gene	gene	44139	44210	72	trne(ttc) tRNA	tRNA	43874	43945	72	trnM(cat) gene	gene	34190	34260	71
trne(ttc) tRNA	tRNA	44139	44210	72	trne(ttc) gene	gene	43874	43945	72	trne(ttc) tRNA	tRNA	34387	34458	72
trnT(tgt) tRNA	tRNA	44649	44720	72	trnT(tgt) tRNA	tRNA	44385	44456	72	trne(ttc) gene	gene	34387	34458	72
trnT(tgt) gene	gene	44649	44720	72	trnT(tgt) gene	gene	44385	44456	72	trnT(tgt) tRNA	tRNA	34858	34929	72
trnI(gat) tRNA	tRNA	45575	45645	71	trnI(gat) tRNA	tRNA	45313	45383	71	trnT(tgt) gene	gene	34858	34929	72
trnI(gat) gene	gene	45575	45645	71	trnI(gat) gene	gene	45313	45383	71	trnI(gat) tRNA	tRNA	35111	35181	71
trnK(ttt) gene	gene	46003	46075	73	trnK(ttt) tRNA	tRNA	45743	45815	73	trnI(gat) gene	gene	35111	35181	71
trnK(ttt) tRNA	tRNA	46003	46075	73	trnK(ttt) gene	gene	45743	45815	73	trnK(ttt) tRNA	tRNA	35470	35542	73
nad2 CDS	CDS	46849	48843	1995	nad2 CDS	CDS	46572	48581	2010	trnK(ttt) gene	gene	35470	35542	73
nad2 gene	gene	46849	48843	1995	nad2 gene	gene	46572	48581	2010	nad2 CDS	CDS	35950	38262	2313
nad3 gene	gene	48844	49169	326	nad3 CDS	CDS	48582	48968	387	nad2 gene	gene	35950	38262	2313
nad3 CDS	CDS	48844	49169	326	nad3 gene	gene	48582	48968	387	nad3 CDS	CDS	38263	38640	378
trnS(gct) gene	gene	49991	50070	80	trnS(gct) tRNA	tRNA	49729	49808	80	nad3 gene	gene	38263	38640	378
trnS(gct) tRNA	tRNA	49991	50070	80	trnS(gct) gene	gene	49729	49808	80	trnS(gct) tRNA	tRNA	39023	39102	80
trnQ(ttg) gene	gene	50571	50646	76	trnQ(ttg) tRNA	tRNA	50315	50390	76	trnS(gct) gene	gene	39023	39102	80
trnQ(ttg) tRNA	tRNA	50571	50646	76	trnQ(ttg) gene	gene	50315	50390	76	trnQ(ttg) tRNA	tRNA	39298	39373	76
trnH(gtg) gene	gene	51766	51839	74	trnH(gtg) tRNA	tRNA	51511	51585	75	trnQ(ttg) gene	gene	39298	39373	76
trnH(gtg) tRNA	tRNA	51766	51839	74	trnH(gtg) gene	gene	51511	51585	75	trnH(gtg) tRNA	tRNA	39726	39800	75
nad1 gene	gene	55192	57369	2178	nad1 CDS	CDS	54946	59674	966	trnH(gtg) gene	gene	39726	39800	75
nad1 CDS	CDS	55192	57369	699	nad1 exon1	exon	54946	55315	370	trnM(cat) tRNA	tRNA	41132	41204	73
nad1 exon1	exon	55192	55805	614	nad1 gene	gene	54946	59674	4729	trnM(cat) gene	gene	41132	41204	73
nad1 Intron1	intron	55806	57284	1479	nad1 Intron1	intron	55316	57866	2551	nad1 CDS	CDS	41973	44533	1053
nad1 exon2	exon	57285	57369	85	nad1 exon2	exon	57867	58102	236	nad1 exon1	exon	41973	42305	333
nad6 gene	gene	59785	60492	708	nad1 Intron2	intron	58103	59314	1212	nad1 gene	gene	41973	44532	2560
nad6 CDS	CDS	59785	60492	708	nad1 exon3	exon	59315	59674	360	nad1 Intron	intron	42306	43813	1508
cob CDS	CDS	61976	64719	1185	nad6 CDS	CDS	62044	62796	753	nad1 exon2	exon	43814	44533	720
cob exon1	exon	61976	62335	360	nad6 gene	gene	62044	62796	753	nad6 CDS	CDS	45336	45989	654
cob gene	gene	61976	64719	2744	cob CDS	CDS	64284	67027	1302	nad6 gene	gene	45336	45989	654
cob intron	intron	62336	63894	1559	cob exon1	exon	64284	64676	393	cob CDS	CDS	47250	51685	1377
cob exon2	exon	63895	64719	825	cob gene	gene	64284	67027	2744	cob exon1	exon	47250	47450	201
rns gene	gene	67421	69112	1692	cob Intron1	intron	64677	66118	1442	cob gene	gene	47250	51685	4436
rns rRNA	rRNA	67421	69112	1692	cob exon2	exon	66119	67027	909	cob Intron1	intron	47451	49069	1619
trnV(tac) gene	gene	70282	70352	71	rns rRNA	rRNA	69734	71421	1688	cob exon2	exon	49070	49261	192
trnV(tac) tRNA	tRNA	70282	70352	71	rns gene	gene	69734	71421	1688	cob Intron2	intron	49262	50701	1440
trnL(tag) gene	tRNA	71143	71227	85	trnV(tac) tRNA	tRNA	72591	72661	71	cob exon3	exon	50702	51685	984
trnL(tag) gene	gene	71143	71227	85	trnV(tac) gene	gene	72591	72661	71	rns rRNA	rRNA	53621	55242	1622
trnR(tcg) gene	gene	71577	71649	73	trnL(tag) tRNA	tRNA	73453	73537	85	rns gene	gene	53621	55242	1622
trnR(tcg) tRNA	tRNA	71577	71649	73	trnL(tag) gene	gene	73453	73537	85	trnV(tac) tRNA	tRNA	55331	55401	71
atp6 CDS	CDS	73416	74195	780	trnR(tcg) tRNA	tRNA	73906	73978	73	trnV(tac) gene	gene	55331	55401	71
atp6 gene	gene	73416	74195	780	trnR(tcg) gene	gene	73906	73978	73	trnL(tag) tRNA	tRNA	55714	55798	85
trnS(tga) gene	gene	74866	74953	88	atp6 CDS	CDS	75748	76527	780	trnL(tag) gene	gene	55714	55798	85
trnS(tga) tRNA	tRNA	74866	74953	88	atp6 gene	gene	75748	76527	780	trnR(tcg) tRNA	tRNA	55828	55900	73
trnP(tgg) gene	gene	75344	75416	73	trnS(tga) tRNA	tRNA	77198	77285	88	trnR(tcg) gene	gene	55828	55900	73
trnP(tgg) tRNA	tRNA	75344	75416	73	trnS(tga) gene	gene	77198	77285	88	atp6 CDS	CDS	56814	57593	780
rps3 CDS	CDS	76421	78136	1716	trnP(tgg) tRNA	tRNA	77676	77748	73	atp6 gene	gene	56814	57593	780
rps3 gene	gene	76421	78136	1716	trnP(tgg) gene	gene	77676	77748	73	trnS(tga) tRNA	tRNA	58028	58115	88
atp9 gene	gene	78364	78585	222	rps3 CDS	CDS	78754	80469	1716	trnS(tga) gene	gene	58028	58115	88
atp9 CDS	CDS	78364	78585	222	rps3 gene	gene	78754	80469	1716	trnP(tgg) tRNA	tRNA	58353	58425	73
					atp9 CDS	CDS	80694	80918	225	trnP(tgg) gene	gene	58353	58425	73
					atp9 gene	gene	80694	80918	225	rps3 CDS	CDS	59306	61156	1851
										rps3 gene	gene	59306	61156	1851
										atp9 CDS	CDS	61208	61432	225
										atp9 gene	gene	61208	61432	225

## Sheet: Table S3
Table S3 Species information used for phylogenetic analysis in this study
Species	GenBank accession number	Order	Family
Dematophora necatrix	NC_087850	Xylariaceae	Xylariales
Xylaria hypoxylon	MT_028548
Rhodotorula toruloides	NC_052704	——	Sporidiobolales
Rhodotorula mucilaginosa	NC_036340
Tremella fuciformis	NC_036422	Tremellales	Tremellaceae
Hannaella oryzae	NC_039747
Cryptococcus neoformans	NC_018792
Microbotryum lychnidis-dioicae	NC_020353	Microbotryales	Microbotryaceae
Microbotryum cf. violaceum	NC_020354
Jaminaea angkorensis	NC_023248	Microstromatales	Microstromatales
Phakopsora meibomiae	NC_014352	Pucciniales	Phakopsoraceae
Austropuccinia psidii	NC_044121		Sphaerophragmiaceae
Puccinia triticina	NC_044103		Puccinia triticina
Fuscoporia viticola	NC_071826		Hymenochaetaceae
Phellinidium ferrugineofuscum	NC_071825
Porodaedalea niemelaei	NC_071823
Porodaedalea chrysoloma	NC_071824
Pascua guehoae	NC_068697	Trichosporonales	Trichosporonaceae
Trichosporon inkin	NC_054273
Tricholomella constricta	NC_039443	Agaricales	Lyophyllaceae
Tricholoma lobayense	NC_064402
Laccaria bicolor	NC_042773		Hydnangiaceae
Laccaria amethystina	NC_042772
Lyophyllum decastes	NC_038223		Lyophyllaceae
Lyophyllum shimeji	NC_038224
Pallidohirschioporus biformis	NC_085478		Hirschioporaceae
Schizophyllum commune	NC_003049		Schizophyllaceae
Leucopaxillus giganteus	NC_088560		Tricholomataceae
Coprinellus micaceus	NC_057083		Psathyrellaceae
Coprinus comatus	NC_059951		Agaricaceae
Agaricus bitorquis	NC_077556
Macrolepiota fuliginosa	NC_045202
Armillaria borealis	NC_042230		Physalacriaceae
Armillaria solidipes	NC_042231
Flammulina velutipes	NC_021373
Desarmillaria tabescens	NC_042769
Hygrophorus russula	NC_039589		Hygrophorineae
Omphalotus japonicus	NC_049125		Omphalotaceae
Moniliophthora roreri	NC_015400		Marasmiaceae
Moniliophthora perniciosa	NC_005927
Pleurotus platypus	NC_036999		Pleurotaceae
Pleurotus cornucopiae	NC_038091
Tylopilus plumbeoviolaceoides	NC_056835	Boletales	Boletaceae
Tylopilus brunneirubens	NC_084291
Rhizopogon vinicolor	NC_042699		Rhizopogonaceae
Rhizopogon salebrosus	NC_042698
Pisolithus tinctorius	NC_054202
Pisolithus microcarpus	NC_054201
Paxillus rubicundulus	NC_045204		Paxillaceae
Paxillus involutus	NC_045203
Heterobasidion parviporum	NC_080340		Bondarzewiaceae
Heterobasidion annosum	NC_080339
Hericium erinaceus	NC_065786	Russulales	Hericiaceae
Hericium alpestre	NC_073556
Russula subnigricans	NC_045293		Russulaceae
Russula rosea	NC_063592
Ganoderma meredithae	NC_026782	Polyporales	Ganodermataceae
Ganoderma applanatum	NC_027188
Daedaleopsis sinensis	NC_085747		Polyporaceae
Daedaleopsis nitida	NC_087776
Cubamyces menziesii	NC_086785
Cubamyces lactineus	NC_086784
Trametes maxima	NC_086789
Trametes meyenii	NC_086790
Turbinellus floccosus	MN_623377	Gomphales	Gomphaceae
Ramaria flavescens	PP_847338
Ramaria ichnusensis	PP_847337
Ramaria brunnecliacina	PP_847336
Ramaria cf rubripermanens	OM_272988
Ramaria rubella	OM_272989
Sphaerobolus stellatus	MT_176429	Geastrales	Sphaerobolaceae
Dictyophora indusiata	MT_528240	Phallales	Phallaceae
Phallus echinovolvatus	MT_528241
Cantharellus lutescens	NC_037757	Cantharellales	Cantharellaceae
Cantharellus cibarius	NC_020368
Cantharellus appalachiensis	NC_037756
